# Supplementary material for: Enhancing the Phytochemicals and Antioxidant Abilities of Isoflavone-Enriched Soybean Leaves Through Inoculation with Lacticaseibacillus paracasei LAB47 and Levilactobacillus brevis WCP02
Source: Foods. 2025 Mar 16;14(6):1008. doi: 10.3390/foods14061008 (PMC11941328; doi:10.3390/foods14061008)
Supplement: Supplementary file 1 [file foods-14-01008-s001.zip]

Archive with 1 entries (1 files):
- foods-3494190-supplementary.pdf
